# Supplementary material for: The Chloroplast Genome of Lilium henrici: Genome Structure and Comparative Analysis
Source: Molecules. 2018 May 26;23(6):1276. doi: 10.3390/molecules23061276 (PMC6100032; doi:10.3390/molecules23061276)
Supplement: Supplementary file 1 [file molecules-23-01276-s001.zip]

Archive with 5 entries (4 files):
- Supplementary/
- Supplementary/Figure S1.tif
- Supplementary/Table S1 CDS used in the codon usage analysis and corresponding GC content.docx
- Supplementary/Table S2 Intron and exon information in the chloroplast genome of L. henrici.docx
- Supplementary/Table S3 Simple sequence repeats (SSRs) detected in the 20 chloroplast genome sequences of Lilium (including Nomocharis).xlsx
