# Supplementary material for: The Chloroplast Genome of Lilium henrici: Genome Structure and Comparative Analysis
Source: Molecules. 2018 May 26;23(6):1276. doi: 10.3390/molecules23061276 (PMC6100032; doi:10.3390/molecules23061276)
Supplement: Supplementary file 1 [file molecules-23-01276-s001.zip › Supplementary/Table S3 Simple sequence repeats (SSRs) detected in the 20 chloroplast genome sequences of Lilium (including Nomocharis).xlsx]

## Sheet: Sheet1
L. amabile				L. bakerianum				L. brownii				L. callosum				L. cernuum				L. distichum				L. duchartrei				L. fargesii				L. hansonii				L. henrici				L. henryi				L. lancifolium				L. leucanthum
SSR	size	start	end	SSR	size	start	end	SSR	size	start	end	SSR	size	start	end	SSR	size	start	end	SSR	size	start	end	SSR	size	start	end	SSR	size	start	end	SSR	size	start	end	SSR	size	start	end	SSR	size	start	end	SSR	size	start	end	SSR	size
(T)17	17	1684	1700	(T)11	11	1701	1711	(T)14	14	1684	1697	(T)14	14	1684	1697	(T)20	20	1681	1700	(T)14	14	4284	4297	(T)10	10	1683	1692	(T)11	11	1678	1688	(T)15	15	1684	1698	(T)12	12	1689	1700	(A)10	10	4065	4074	(T)18	18	1684	1701	(A)10	10
(A)17	17	4079	4095	(T)11	11	5456	5466	(A)13	13	4096	4108	(A)15	15	4077	4091	(A)19	19	4079	4097	(T)11	11	4761	4771	(T)13	13	4273	4285	(A)11	11	4048	4058	(A)13	13	4078	4090	(T)10	10	5452	5461	(T)14	14	4284	4297	(A)17	17	4079	4095	(T)13	13
(T)19	19	4290	4308	(A)14	14	7340	7353	(T)14	14	4303	4316	(T)21	21	4286	4306	(T)16	16	4292	4307	(A)12	12	7323	7334	(A)15	15	7300	7314	(T)22	22	4273	4294	(T)12	12	4285	4296	(A)18	18	7335	7352	(T)11	11	5451	5461	(T)17	17	4290	4306	(T)10	10
(A)17	17	6109	6125	(T)12	12	8265	8276	(A)10	10	7206	7215	(A)16	16	6107	6122	(A)10	10	6105	6114	(T)13	13	8224	8236	(T)13	13	22049	22061	(A)10	10	7297	7306	(A)10	10	6085	6094	(T)12	12	8224	8235	(A)13	13	7325	7337	(A)17	17	6101	6117	(A)11	11
(A)11	11	7212	7222	(T)13	13	9401	9413	(T)14	14	8142	8155	(A)11	11	7209	7219	(T)11	11	8117	8127	(T)17	17	13338	13354	(T)12	12	29642	29653	(T)13	13	8157	8169	(T)13	13	9231	9243	(T)10	10	9364	9373	(T)14	14	8232	8245	(T)21	21	9248	9268	(T)12	12
(T)14	14	9258	9271	(A)10	10	12220	12229	(T)13	13	9279	9291	(T)20	20	9255	9274	(T)19	19	9248	9266	(T)23	23	22439	22461	(A)10	10	29952	29961	(A)13	13	12107	12119	(T)14	14	13161	13174	(A)15	15	12180	12194	(T)15	15	13290	13304	(T)18	18	13185	13202	(T)10	10
(T)19	19	13193	13211	(T)16	16	13328	13343	(T)11	11	13222	13232	(T)13	13	13191	13203	(T)16	16	13184	13199	(A)10	10	29029	29038	(A)17	17	34096	34112	(T)10	10	12479	12488	(A)10	10	13392	13401	(T)14	14	13293	13306	(T)11	11	22448	22458	(A)10	10	13432	13441	(A)12	12
(A)10	10	13441	13450	(T)13	13	15823	15835	(A)12	12	13451	13462	(A)11	11	15660	15670	(A)10	10	13417	13426	(A)15	15	30444	30458	(T)12	12	39704	39715	(T)16	16	13224	13239	(T)10	10	27870	27879	(T)23	23	22444	22466	(A)15	15	26984	26998	(T)13	13	27869	27881	(T)14	14
(T)14	14	27881	27894	(T)17	17	22486	22502	(T)10	10	29323	29332	(T)14	14	27868	27881	(A)13	13	15672	15684	(A)13	13	43461	43473	(A)19	19	44547	44565	(A)10	10	13457	13466	(A)12	12	28947	28958	(A)14	14	26995	27008	(A)14	14	29140	29153	(A)14	14	28949	28962	(A)14	14
(A)13	13	28961	28973	(A)16	16	27031	27046	(T)10	10	30146	30155	(A)15	15	28954	28968	(T)12	12	22333	22344	(T)10	10	63522	63531	(T)11	11	63049	63059	(T)18	18	22383	22400	(T)12	12	30079	30090	(A)15	15	29146	29160	(A)11	11	30557	30567	(T)16	16	30083	30098	(T)16	16
(T)16	16	30094	30109	(A)13	13	28611	28623	(A)13	13	30460	30472	(T)17	17	30089	30105	(T)12	12	27884	27895	(A)15	15	73021	73035	(T)12	12	64318	64329	(A)16	16	26928	26943	(A)16	16	30398	30413	(T)14	14	30276	30289	(A)11	11	34713	34723	(A)15	15	30403	30417	(A)11	11
(A)14	14	30414	30427	(T)15	15	29732	29746	(T)17	17	40143	40159	(A)14	14	30410	30423	(A)12	12	28979	28990	(A)10	10	81872	81881	(T)11	11	68266	68276	(T)13	13	28023	28035	(T)16	16	40087	40102	(A)16	16	30593	30608	(T)10	10	40305	40314	(T)16	16	40092	40107	(A)14	14
(T)18	18	40089	40106	(A)14	14	30050	30063	(A)11	11	43258	43268	(T)17	17	40099	40115	(T)10	10	29294	29303	(A)13	13	116945	116957	(A)11	11	68654	68664	(A)18	18	29024	29041	(A)13	13	43178	43190	(A)13	13	34753	34765	(A)10	10	43593	43602	(A)13	13	43183	43195	(A)11	11
(A)13	13	43173	43185	(A)11	11	43084	43094	(T)14	14	44482	44495	(A)13	13	43191	43203	(T)11	11	30112	30122	(T)13	13	121349	121361	(T)15	15	68977	68991	(T)15	15	29376	29390	(A)10	10	58930	58939	(A)19	19	56845	56863	(A)12	12	59450	59461	(T)11	11	63238	63248	(A)10	10
(A)10	10	58893	58902	(A)12	12	58281	58292	(A)21	21	44831	44851	(A)11	11	58912	58922	(A)20	20	30427	30446	(T)19	19	121562	121580	(A)10	10	72293	72302	(T)15	15	30138	30152	(T)14	14	63271	63284	(A)12	12	59393	59404	(T)10	10	63797	63806	(T)10	10	64517	64526	(A)11	11
(T)11	11	63232	63242	(T)14	14	62637	62650	(T)10	10	63353	63362	(T)11	11	63252	63262	(T)16	16	40121	40136	(T)10	10	122073	122082	(T)10	10	82906	82915	(A)17	17	30457	30473	(A)14	14	64906	64919	(T)11	11	63755	63765	(T)14	14	68989	69002	(A)17	17	64871	64887	(A)11	11
(T)10	10	64511	64520	(T)15	15	67853	67867	(T)12	12	64635	64646	(A)16	16	64884	64899	(A)12	12	43208	43219	(T)15	15	122700	122714	(A)10	10	110525	110534	(A)17	17	34608	34624	(A)10	10	66140	66149	(T)10	10	65029	65038	(A)12	12	69380	69391	(A)10	10	66102	66111	(T)10	10
(A)14	14	64865	64878	(A)12	12	69247	69258	(A)16	16	64992	65007	(A)10	10	66145	66154	(A)10	10	58945	58954	(T)11	11	122913	122923	(A)12	12	115964	115975	(T)11	11	40207	40217	(T)12	12	68511	68522	(T)13	13	68971	68983	(T)16	16	69704	69719	(T)12	12	68473	68484	(T)14	14
(A)10	10	66093	66102	(A)12	12	72161	72172	(T)14	14	68586	68599	(T)15	15	69223	69237	(T)16	16	63285	63300	(T)10	10	123358	123367	(T)12	12	121010	121021	(A)17	17	43491	43507	(A)10	10	68900	68909	(T)15	15	69695	69709	(A)15	15	73293	73307	(T)13	13	69183	69195	(A)10	10
(T)12	12	68464	68475	(A)11	11	109962	109972	(A)14	14	68977	68990	(A)12	12	72813	72824	(A)17	17	64923	64939	(A)10	10	125429	125438	(T)10	10	121220	121229	(A)19	19	45108	45126	(T)13	13	69223	69235	(A)17	17	73310	73326	(T)10	10	83775	83784	(A)10	10	72782	72791	(T)15	15
(T)15	15	69174	69188	(T)18	18	120724	120741	(T)16	16	69304	69319	(T)17	17	122753	122769	(A)10	10	66142	66151	(AT)6	12	3825	3836	(T)10	10	121724	121733	(A)19	19	59109	59127	(A)12	12	72822	72833	(T)10	10	80953	80962	(A)13	13	111366	111378	(A)12	12	110812	110823	(A)14	14
(A)11	11	72775	72785	(T)10	10	121235	121244	(A)23	23	77602	77624	(T)11	11	122966	122976	(T)15	15	68513	68527	(AT)5	10	7798	7807	(T)17	17	122351	122367	(T)14	14	63470	63483	(T)10	10	80614	80623	(A)18	18	111162	111179	(A)15	15	116811	116825	(T)15	15	122700	122714	(A)14	14
(T)15	15	122693	122707	(T)15	15	121856	121870	(A)14	14	110941	110954	(T)16	16	123409	123424	(T)12	12	69227	69238	(TA)5	10	19344	19353	(T)11	11	122564	122574	(A)13	13	64353	64365	(A)11	11	110871	110881	(A)10	10	112050	112059	(A)13	13	117469	117481	(T)11	11	122913	122923	(T)10	10
(T)11	11	122906	122916	(T)11	11	122069	122079	(T)19	19	111823	111841	(AT)6	12	7712	7723	(A)14	14	72825	72838	(AT)6	12	29808	29819	(T)12	12	123007	123018	(T)18	18	64746	64763	(A)10	10	111769	111778	(A)21	21	116606	116626	(T)12	12	121866	121877	(T)16	16	123356	123371	(A)10	10
(T)16	16	123349	123364	(T)13	13	122511	122523	(T)15	15	122785	122799	(TA)5	10	19213	19222	(T)15	15	122753	122767	(AT)6	12	45761	45772	(A)10	10	125080	125089	(T)17	17	68679	68695	(A)16	16	121591	121606	(T)18	18	121883	121900	(T)20	20	122078	122097	(AT)6	12	7706	7717	(A)21	21
(AT)6	12	7715	7726	(A)10	10	124576	124585	(T)11	11	122998	123008	(TA)5	10	26469	26478	(T)11	11	122966	122976	(AT)5	10	74223	74232	(A)10	10	150966	150975	(A)18	18	69073	69090	(T)15	15	122781	122795	(T)10	10	122394	122403	(T)10	10	122590	122599	(TA)5	10	19215	19224	(A)12	12
(TA)5	10	19224	19233	(AT)7	14	7851	7864	(T)16	16	123441	123456	(AT)5	10	29815	29824	(T)16	16	123409	123424	(GA)5	10	87599	87608	(AT)6	12	3812	3823	(A)10	10	69209	69218	(T)11	11	122994	123004	(T)15	15	123015	123029	(T)12	12	123217	123228	(TA)5	10	26470	26479	(T)13	13
(TA)5	10	26482	26491	(TA)5	10	19384	19393	(A)10	10	125526	125535	(TC)5	10	42195	42204	(A)10	10	125494	125503	(TC)5	10	120542	120551	(AT)6	12	7770	7781	(T)18	18	69401	69418	(T)16	16	123437	123452	(T)11	11	123228	123238	(T)11	11	123427	123437	(AT)5	10	29809	29818	(T)13	13
(AT)5	10	29820	29829	(AT)7	14	45384	45397	(AT)6	12	7728	7739	(AT)10	20	45451	45470	(AT)6	12	7703	7714	(TC)5	10	147022	147031	(TA)5	10	18951	18960	(A)22	22	73010	73031	(A)10	10	125522	125531	(T)13	13	123670	123682	(T)13	13	123869	123881	(TC)5	10	42187	42196	(T)10	10
(TC)5	10	42186	42195	(AT)5	10	73436	73445	(TA)5	10	19277	19286	(AT)5	10	74093	74102	(TA)5	10	19227	19236	(TAT)4	12	45000	45011	(AT)7	14	45246	45259	(T)24	24	77755	77778	(AT)6	12	7688	7699	(A)10	10	125744	125753	(A)10	10	125943	125952	(AT)10	20	45441	45460	(T)12	12
(AT)10	20	45433	45452	(GA)5	10	86797	86806	(TA)5	10	26515	26524	(AT)5	10	81335	81344	(TA)5	10	26475	26484	(TTA)4	12	49507	49518	(AT)5	10	73853	73862	(T)15	15	80783	80797	(TA)5	10	19198	19207	(AT)6	12	3818	3829	(A)10	10	151816	151825	(AT)5	10	74060	74069	(T)11	11
(AT)5	10	74054	74063	(TC)5	10	119708	119717	(AT)5	10	29872	29881	(GA)5	10	87587	87596	(AT)5	10	29838	29847	(AGAA)3	12	9240	9251	(GA)5	10	87183	87192	(T)11	11	83523	83533	(TA)5	10	26449	26458	(AT)6	12	7812	7823	(AT)6	12	3823	3834	(AT)5	10	81302	81311	(T)18	18
(AT)5	10	81296	81305	(TC)5	10	146074	146083	(TC)5	10	42262	42271	(TC)5	10	120598	120607	(TC)5	10	42217	42226	(AATT)3	12	15062	15073	(TC)5	10	120210	120219	(A)19	19	111482	111500	(AT)5	10	29805	29814	(TA)5	10	19345	19354	(AT)6	12	7798	7809	(GA)5	10	87554	87563	(A)10	10
(GA)5	10	87548	87557	(TTA)4	12	49120	49131	(AT)6	12	45531	45542	(TC)5	10	147071	147080	(AT)8	16	45464	45479	(ATTT)3	12	22009	22020	(TC)5	10	146689	146698	(A)11	11	116924	116934	(TC)5	10	42182	42191	(AT)7	14	45866	45879	(TA)5	10	19352	19361	(TC)5	10	120549	120558	(A)10	10
(TC)5	10	120543	120552	(AGAA)3	12	9278	9289	(AT)6	12	74185	74196	(TTG)4	12	5335	5346	(AT)5	10	74107	74116	(TTTA)3	12	40494	40505	(TTA)4	12	48996	49007	(A)19	19	121636	121654	(AT)8	16	45445	45460	(AT)5	10	74515	74524	(AT)5	10	26652	26661	(TC)5	10	147019	147028	(AT)6	12
(TC)5	10	147012	147021	(AATT)3	12	15043	15054	(GA)5	10	87662	87671	(TTA)4	12	49199	49210	(AT)5	10	81354	81363	(TTAT)3	12	41442	41453	(GAA)4	12	56775	56786	(T)17	17	121963	121979	(AT)5	10	61429	61438	(GA)5	10	87862	87871	(AT)5	10	31105	31114	(TTA)4	12	49189	49200	(AT)6	12
(TTG)4	12	5337	5348	(TTTA)3	12	22046	22057	(TC)5	10	120634	120643	(AGAA)3	12	9135	9146	(GA)5	10	87605	87614	(TTAT)3	12	44724	44735	(AGAA)3	12	9207	9218	(T)16	16	122174	122189	(AT)5	10	74103	74112	(TC)5	10	120868	120877	(AT)5	10	74571	74580	(AGAA)3	12	9128	9139	(TA)5	10
(TTA)4	12	49181	49192	(TTAT)3	12	41045	41056	(TC)5	10	147101	147110	(AATT)3	12	14878	14889	(TC)5	10	120594	120603	(AAAT)3	12	65103	65114	(AATT)3	12	14618	14629	(T)13	13	122686	122698	(AT)5	10	81346	81355	(TC)5	10	147343	147352	(GA)5	10	88052	88061	(AATT)3	12	14878	14889	(AT)5	10
(AGAA)3	12	9138	9149	(TTAT)3	12	44339	44350	(TTA)4	12	49282	49293	(TTTA)3	12	21875	21886	(TC)5	10	147049	147058	(TTCT)3	12	80288	80299	(TTTA)3	12	21613	21624	(T)15	15	123313	123327	(GA)5	10	87598	87607	(TTA)4	12	49598	49609	(TC)5	10	121059	121068	(TTTA)3	12	21877	21888	(AT)5	10
(AATT)3	12	14887	14898	(TTCT)3	12	79480	79491	(AAAT)3	12	6108	6119	(AATA)3	12	81511	81522	(TTA)4	12	49207	49218	(AATA)3	12	81586	81597	(TTAT)3	12	40945	40956	(T)11	11	123526	123536	(TC)5	10	120631	120640	(AGAA)3	12	9236	9247	(TC)5	10	147539	147548	(AATA)3	12	81478	81489	(GA)5	10
(TTTA)3	12	21886	21897	(AATA)3	12	80779	80790	(AATT)3	12	14927	14938	(AATA)3	12	113553	113564	(AGAA)3	12	9128	9139	(AATA)3	12	113541	113552	(TTCT)3	12	79841	79852	(T)13	13	123968	123980	(TC)5	10	147100	147109	(AATT)3	12	15002	15013	(TTA)4	12	49628	49639	(AATA)3	12	113521	113532	(TC)5	10
(TAAT)3	12	28478	28489	(AATA)3	12	112676	112687	(TTTA)3	12	21933	21944	(AAAT)4	16	116699	116714	(AATT)3	12	14890	14901	(AAAT)4	16	116674	116689	(AATA)3	12	81141	81152	(A)10	10	126042	126051	(TTA)4	12	49188	49199	(TTTA)3	12	22007	22018	(ATT)4	12	55039	55050	(AAAT)4	16	116649	116664	(TC)5	10
(AATA)3	12	81472	81483	(AAAT)4	16	115803	115818	(TTTA)3	12	22367	22378	(TTTAC)3	15	22010	22024	(TTTA)3	12	21889	21900	(AAATA)3	15	13695	13709	(AATA)3	12	113180	113191	(A)11	11	151920	151930	(TTA)5	15	121433	121447	(TTAT)3	12	41606	41617	(AGAA)3	12	9248	9259	(TTTAC)3	15	22012	22026	(TTA)4	12
(AATA)3	12	113516	113527	(AAAT)3	12	116115	116126	(AATA)3	12	81568	81579					(AATA)3	12	81530	81541	(TTAAG)3	15	56742	56756	(AAAT)4	16	116311	116326	(AT)6	12	3806	3817	(AGAA)3	12	9111	9122	(TTAT)3	12	44906	44917	(AATT)3	12	15009	15020					(ATT)4	12
(AAAT)4	16	116644	116659					(AATA)3	12	113655	113666					(AATA)3	12	113566	113577					(AAAT)3	12	116620	116631	(AT)6	12	7768	7779	(AATT)3	12	14865	14876	(TTCT)3	12	80559	80570	(TTTA)3	12	22014	22025					(AGAA)3	12
(TTTAC)3	15	22021	22035					(AAAT)3	12	116783	116794					(AAAT)4	16	116695	116710					(TTTAC)3	15	21744	21758	(AT)5	10	13864	13873	(TTTA)3	12	21860	21871	(AATA)3	12	81859	81870	(TTAT)3	12	41554	41565					(AATT)3	12
																(TTAAG)3	15	56433	56447					(ATTAC)3	15	81752	81766	(TA)5	10	19285	19294	(TTTA)3	12	22301	22312	(AATA)3	12	113823	113834	(TTAT)3	12	44846	44857					(TTTA)3	12
																								(AATGT)3	15	152112	152126	(AT)7	14	45814	45827	(AATA)3	12	81522	81533	(AAAT)4	16	116962	116977	(AAAT)3	12	65380	65391					(TTAT)3	12
																												(AT)5	10	74296	74305	(AATA)3	12	113605	113616	(AAAT)3	12	117274	117285	(TTCT)3	12	80651	80662					(TTAT)3	12
																												(GA)5	10	87801	87810	(AAAT)4	16	116733	116748	(TTTAC)3	15	22146	22160	(AATA)3	12	81957	81968					(AAAT)3	12
																												(TC)5	10	121162	121171	(TTTAC)3	15	21995	22009	(CTAGTT)3	18	72999	73016	(AATA)3	12	114018	114029					(TTCT)3	12
																												(TC)5	10	147643	147652	(TTAAG)3	15	56420	56434					(AAAT)4	16	117161	117176					(AATA)3	12
																												(TTA)4	12	49378	49389																	(AATA)3	12
																												(AGAA)3	12	9165	9176																	(AAAT)4	16
																												(AATT)3	12	14935	14946																	(AAATA)3	15
																												(TTTA)3	12	21947	21958																	(AAATA)3	15
																												(TTTA)3	12	40506	40517
																												(TTAT)3	12	41448	41459
																												(TTAT)3	12	44751	44762
																												(AAAT)3	12	65066	65077
																												(TTCT)3	12	80389	80400
																												(AATA)3	12	81694	81705
																												(AATA)3	12	114140	114151
																												(AAAT)3	12	117268	117279
																												(AAATA)3	15	13572	13586
																												(TTTAC)3	15	22082	22096
[truncated: 30 more columns]
